# Supplementary material for: Optimizing the use of in vitro transcribed SGK1-mRNA as a therapeutic tool to treat female infertility
Source: BMC Res Notes. 2025 Jul 23;18:318. doi: 10.1186/s13104-025-07346-5 (PMC12285141; doi:10.1186/s13104-025-07346-5)
Supplement: Supplementary file 1 — Supplementary Material 1: Figure S1. Original SGK1 blots uncropped. [file 13104_2025_7346_MOESM1_ESM.xlsx]

## Sheet: qpcr
	date	Con	WT	K127A	S422D
	12022020	1	1.156	0.703	6.71
	14022020	1	1.064	0.721	5.32
	18022020	1	1.1379	0.784	1.021
	1032020	1	1.154	0.777	7.8
		1	1.221

## Sheet: wb sgk
		Control	Wildtype	S422D	K127A
		1	2.94831	9.40101	0.642284
		1	2.1785	8.13314	0.702529
		1	2.31824	12.9723	0.776363
		1	3.1506	8.76233	0.414337

## Sheet: wb enac
		Crl	WT	S422D	K127A
		1	0.289626	1.9497	0.790505
		1	0.472662	2.10347	0.752577
		1	0.186438	2.86996	0.176359
